# Supplementary material for: Integrating GDF-15 into Multimarker Assessment of Acute Heart Failure: Diagnostic and Prognostic Implications
Source: Life (Basel). 2026 Mar 19;16(3):503. doi: 10.3390/life16030503 (PMC13027845; doi:10.3390/life16030503)
Supplement: Supplementary file 1 [file life-16-00503-s001.zip]

Archive with 1 entries (1 files):
- life-4170423-supplementary.pdf
